# Supplementary material for: The Influence of Lactic Acid Fermentation on Selected Properties of Pickled Red, Yellow, and Green Bell Peppers
Source: Molecules. 2022 Dec 6;27(23):8637. doi: 10.3390/molecules27238637 (PMC9741357; doi:10.3390/molecules27238637)
Supplement: Supplementary file 1 [file molecules-27-08637-s001.zip]

Archive with 1 entries (1 files):
- molecules-2063988-supplementary.pdf
